# Supplementary material for: Comparative Assessment of Familiarity/Novelty Preferences in Rodents
Source: Front Behav Neurosci. 2021 Apr 13;15:648830. doi: 10.3389/fnbeh.2021.648830 (PMC8076734; doi:10.3389/fnbeh.2021.648830)
Supplement: Supplementary file 1 [file Data_Sheet_1.XLSX]

## Sheet: S1 Comparative data set
Subject ID	Species	Strain	Sex	Data set ID (if >1 for that species)	Study Reference	Group label (if multiple)	Cohoused interval	Raw data available and used in timeline analysis	PPT time partner chamber (min)	PPT time middle chamber (min)	PPT time stranger chamber (min)	Sum (to check)	PPT huddle/adjacent partner	PPT huddle/adjacent stranger	PPT activity	Preference score (P huddle/all huddle)	% social chambers	% adjacent any conspecific
FA4f	rat	Long-evans	Female		present study		cohoused from weaning	y	28.07	136.68	15.25	180	0.79	0.22	181	78.2178	24.0667	0.561111
FA6f	rat	Long-evans	Female		present study		cohoused from weaning	y	46.03	21.72	112.24	179.99	3.3	71.61	146	4.40529	87.9278	41.6167
FA8f	rat	Long-evans	Female		present study		cohoused from weaning	y	137.54	13.68	28.78	180	26.42	4.94	144	84.2474	92.4	17.4222
FA2f	rat	Long-evans	Female		present study		cohoused from weaning	y	65.43	73.2	41.37	180	2.73	1.3	262	67.7419	59.3333	2.23889
FA11f	rat	Long-evans	Female		present study		cohoused from weaning	y	85.08	62.85	32.07	180	2.13	1.2	141	63.964	65.0833	1.85
FA1f	rat	Long-evans	Female		present study		cohoused from weaning	y	66.18	22.04	91.77	179.99	6.56	13.36	306	32.9317	87.75	11.0667
FA13f	rat	Long-evans	Female		present study		cohoused from weaning	y	51.98	56.26	71.76	180	2.48	9.25	161	21.1424	68.7444	6.51667
FA10f	rat	Long-evans	Female		present study		cohoused from weaning	y	75.22	34.61	70.17	180	5.48	2.01	222	73.1642	80.7722	4.16111
FA306f	rat	Long-evans	Female		present study		cohoused from weaning	y	113.03	46.57	20.39	179.99	5.72	0.14	257	97.6109	74.1222	3.25556
FA301m	rat	Long-evans	Male		present study		cohoused from weaning	n (merged in reverse order so totals are correct but timestamps are not usable for timeline)	35.15	30.19	114.66	180	1.33	30.3	174	4.20487	83.2278	17.5722
FA303m	rat	Long-evans	Male		present study		cohoused from weaning	y	57.67	39.69	82.63	179.99	6.02	0	297	100	77.9444	3.34444
FA801m	rat	Long-evans	Male		present study		cohoused from weaning	y	149.53	17.18	13.29	180	5.91	0	94	100	90.4556	3.28333
300105	degu	N/A	Female		Insel, Shambaugh, Beery, 2020. Female Degus Show High Sociality but No Preference for Familiar Peers		cohoused >1 month	(timeline previously published)	71.77	2	106.23	180	36.95	42.5	22	46.5072	98.8889	44.1389
260304	degu	N/A	Female		Insel, Shambaugh, Beery, 2020. Female Degus Show High Sociality but No Preference for Familiar Peers		cohoused >1 month	(timeline previously published)	12.28	2.2	165.54	180.02	1.65	122.45	47	1.32957	98.7889	68.9444
10101	degu	N/A	Female		Insel, Shambaugh, Beery, 2020. Female Degus Show High Sociality but No Preference for Familiar Peers		cohoused >1 month	(timeline previously published)	81.7	7.51	90.8	180.01	13.85	50.1	36	21.6575	95.8333	35.5278
20102	degu	N/A	Female		Insel, Shambaugh, Beery, 2020. Female Degus Show High Sociality but No Preference for Familiar Peers		cohoused >1 month	(timeline previously published)	80.82	4.86	94.31	179.99	57.74	48.17	58	54.518	97.2944	58.8389
10103	degu	N/A	Female		Insel, Shambaugh, Beery, 2020. Female Degus Show High Sociality but No Preference for Familiar Peers		cohoused >1 month	(timeline previously published)	102.12	3.06	73.82	179	88.32	10.09	30	89.747	97.7444	54.6722
20104	degu	N/A	Female		Insel, Shambaugh, Beery, 2020. Female Degus Show High Sociality but No Preference for Familiar Peers		cohoused >1 month	(timeline previously published)	83.35	8.11	88.54	180	45.07	9.63	177	82.3949	95.4944	30.3889
30101	degu	N/A	Female		Insel, Shambaugh, Beery, 2020. Female Degus Show High Sociality but No Preference for Familiar Peers		cohoused >1 month	(timeline previously published)	129.01	3.31	47.67	179.99	108.46	4.12	56	96.3404	98.1556	62.5444
30103	degu	N/A	Female		Insel, Shambaugh, Beery, 2020. Female Degus Show High Sociality but No Preference for Familiar Peers		cohoused >1 month	(timeline previously published)	117.39	0.86	61.75	180	87.95	42.95	12	67.1887	99.5222	72.7222
10201	degu	N/A	Female		Insel, Shambaugh, Beery, 2020. Female Degus Show High Sociality but No Preference for Familiar Peers		cohoused >1 month	(timeline previously published)	99.7	10.82	69.48	180	49.26	55.57	111	46.9904	93.9889	58.2389
30307	degu	N/A	Female		Insel, Shambaugh, Beery, 2020. Female Degus Show High Sociality but No Preference for Familiar Peers		cohoused >1 month	(timeline previously published)	22.93	18.19	138.88	180	1.9	12.88	208	12.8552	89.8944	8.21111
C57FA1	mouse	c57b6	Female		Beery, Christensen, Lee, Blandino, 2018. Specificity in Sociality: Mice and Prairie Voles Exhibit Different Patterns of Peer Affiliation. Frontiers in Behavioral Neuroscience 12.		cohoused from weaning		89.26	66.33	24.4	179.99	11.92	0.5		95.9742	63.1444	6.9
C57FA2	mouse	c57b6	Female		Beery, Christensen, Lee, Blandino, 2018. Specificity in Sociality: Mice and Prairie Voles Exhibit Different Patterns of Peer Affiliation. Frontiers in Behavioral Neuroscience 12.		cohoused from weaning		31.02	124.71	24.27	180	0.66	0.29		69.4737	30.7167	0.527778
C57FA5	mouse	c57b10	Female		Beery, Christensen, Lee, Blandino, 2018. Specificity in Sociality: Mice and Prairie Voles Exhibit Different Patterns of Peer Affiliation. Frontiers in Behavioral Neuroscience 12.		cohoused from weaning		26.64	129.1	24.98	180.72	3.98	2.34		62.9747	28.6778	3.51111
C57FA6	mouse	c57b10	Female		Beery, Christensen, Lee, Blandino, 2018. Specificity in Sociality: Mice and Prairie Voles Exhibit Different Patterns of Peer Affiliation. Frontiers in Behavioral Neuroscience 12.		cohoused from weaning		48.2	108.3	24.24	180.74	3.28	1.42		69.7872	40.2444	2.61111
C57F00	mouse	c57b6	Female		Beery, Christensen, Lee, Blandino, 2018. Specificity in Sociality: Mice and Prairie Voles Exhibit Different Patterns of Peer Affiliation. Frontiers in Behavioral Neuroscience 12.		cohoused from weaning	y	74.59	66.88	38.53	180	2.73	3.89	222	41.2387	62.8444	3.67778
C57F01	mouse	c57b6	Female		Beery, Christensen, Lee, Blandino, 2018. Specificity in Sociality: Mice and Prairie Voles Exhibit Different Patterns of Peer Affiliation. Frontiers in Behavioral Neuroscience 12.		cohoused from weaning	y	45.71	99.26	35.03	180	9.28	0.28	146	97.0711	44.8556	5.31111
C57F06	mouse	c57b10	Female		Beery, Christensen, Lee, Blandino, 2018. Specificity in Sociality: Mice and Prairie Voles Exhibit Different Patterns of Peer Affiliation. Frontiers in Behavioral Neuroscience 12.		cohoused from weaning	y	78.06	59.14	42.8	180	5.91	3.58	359	62.2761	67.1444	5.27222
C57F07	mouse	c57b10	Female		Beery, Christensen, Lee, Blandino, 2018. Specificity in Sociality: Mice and Prairie Voles Exhibit Different Patterns of Peer Affiliation. Frontiers in Behavioral Neuroscience 12.		cohoused from weaning	y	47.14	45.09	87.78	180.01	2.83	3.96	346	41.6789	74.9556	3.77222
C57M01	mouse	c57b10	Male		Beery, Christensen, Lee, Blandino, 2018. Specificity in Sociality: Mice and Prairie Voles Exhibit Different Patterns of Peer Affiliation. Frontiers in Behavioral Neuroscience 12.		cohoused from weaning	y	35.65	109.39	34.97	180.01	1.22	0.64	279	65.5914	39.2333	1.03333
C57M02	mouse	c57b10	Male		Beery, Christensen, Lee, Blandino, 2018. Specificity in Sociality: Mice and Prairie Voles Exhibit Different Patterns of Peer Affiliation. Frontiers in Behavioral Neuroscience 12.		cohoused from weaning	y	38.68	90.98	50.34	180	3.99	2.17	515	64.7727	49.4556	3.42222
C57M04	mouse	c57b6	Male		Beery, Christensen, Lee, Blandino, 2018. Specificity in Sociality: Mice and Prairie Voles Exhibit Different Patterns of Peer Affiliation. Frontiers in Behavioral Neuroscience 12.		cohoused from weaning	y	35.06	35.36	109.58	180	2.42	64.6	443	3.61086	80.3556	37.2333
C57M05	mouse	c57b6	Male		Beery, Christensen, Lee, Blandino, 2018. Specificity in Sociality: Mice and Prairie Voles Exhibit Different Patterns of Peer Affiliation. Frontiers in Behavioral Neuroscience 12.		cohoused from weaning	y	52.3	63.04	64.66	180	3.92	10.19	319	27.7817	64.9778	7.83889
C57M06	mouse	c57b10	Male		Beery, Christensen, Lee, Blandino, 2018. Specificity in Sociality: Mice and Prairie Voles Exhibit Different Patterns of Peer Affiliation. Frontiers in Behavioral Neuroscience 12.		cohoused from weaning	y	62.85	61.79	55.36	180	14.54	13.69	586	51.5055	65.6722	15.6833
C57M07	mouse	c57b10	Male		Beery, Christensen, Lee, Blandino, 2018. Specificity in Sociality: Mice and Prairie Voles Exhibit Different Patterns of Peer Affiliation. Frontiers in Behavioral Neuroscience 12.		cohoused from weaning	y	62.8	65.92	51.28	180	5.41	18.57	285	22.5605	63.3778	13.3222
C57M08	mouse	c57b6	Male		Beery, Christensen, Lee, Blandino, 2018. Specificity in Sociality: Mice and Prairie Voles Exhibit Different Patterns of Peer Affiliation. Frontiers in Behavioral Neuroscience 12.		cohoused from weaning	y	29.61	98.58	51.82	180.01	1.57	4.78	317	24.7244	45.2389	3.52778
C57M09	mouse	c57b6	Male		Beery, Christensen, Lee, Blandino, 2018. Specificity in Sociality: Mice and Prairie Voles Exhibit Different Patterns of Peer Affiliation. Frontiers in Behavioral Neuroscience 12.		cohoused from weaning	y	51.53	47.17	81.3	180	20.56	6.21	326	76.8024	73.7944	14.8722
p6370	prairie_vole	N/A	Female	pvole-1	Beery, Christensen, Lee, Blandino, 2018. Specificity in Sociality: Mice and Prairie Voles Exhibit Different Patterns of Peer Affiliation. Frontiers in Behavioral Neuroscience 12.		cohoused from weaning		155.46	16.26	11.28	183	128.27	0.87	78	99.3263	92.6333	71.7444
p6372	prairie_vole	N/A	Female	pvole-1	Beery, Christensen, Lee, Blandino, 2018. Specificity in Sociality: Mice and Prairie Voles Exhibit Different Patterns of Peer Affiliation. Frontiers in Behavioral Neuroscience 12.		cohoused from weaning		120.1	18.93	40.97	180	109.33	32.44	120	77.1179	89.4833	78.7611
p6383	prairie_vole	N/A	Female	pvole-1	Beery, Christensen, Lee, Blandino, 2018. Specificity in Sociality: Mice and Prairie Voles Exhibit Different Patterns of Peer Affiliation. Frontiers in Behavioral Neuroscience 12.		cohoused from weaning		152.58	14.94	12.48	180	118.01	0.29	156	99.7549	91.7	65.7222
p6368	prairie_vole	N/A	Female	pvole-1	Beery, Christensen, Lee, Blandino, 2018. Specificity in Sociality: Mice and Prairie Voles Exhibit Different Patterns of Peer Affiliation. Frontiers in Behavioral Neuroscience 12.		cohoused from weaning		156.47	13.23	10.3	180	121.53	1.62	97	98.6845	92.65	68.4167
p6378	prairie_vole	N/A	Female	pvole-1	Beery, Christensen, Lee, Blandino, 2018. Specificity in Sociality: Mice and Prairie Voles Exhibit Different Patterns of Peer Affiliation. Frontiers in Behavioral Neuroscience 12.		cohoused from weaning		153.24	16.22	10.54	180	129.22	3.98	226	97.012	90.9889	74
p6602	prairie_vole	N/A	Female	pvole-1	Beery, Christensen, Lee, Blandino, 2018. Specificity in Sociality: Mice and Prairie Voles Exhibit Different Patterns of Peer Affiliation. Frontiers in Behavioral Neuroscience 12.		cohoused from weaning		174.64	0.67	4.69	180	167.88	0.04	30	99.9762	99.6278	93.2889
p6535	prairie_vole	N/A	Male	pvole-1	Beery, Christensen, Lee, Blandino, 2018. Specificity in Sociality: Mice and Prairie Voles Exhibit Different Patterns of Peer Affiliation. Frontiers in Behavioral Neuroscience 12.		cohoused from weaning		160.72	13.61	5.66	179.99	143.83	0.04	28	99.9722	92.4333	79.9278
p6567	prairie_vole	N/A	Male	pvole-1	Beery, Christensen, Lee, Blandino, 2018. Specificity in Sociality: Mice and Prairie Voles Exhibit Different Patterns of Peer Affiliation. Frontiers in Behavioral Neuroscience 12.		cohoused from weaning		146.37	24.74	8.89	180	6.84	0.61	48	91.8121	86.2556	4.13889
p6606	prairie_vole	N/A	Male	pvole-1	Beery, Christensen, Lee, Blandino, 2018. Specificity in Sociality: Mice and Prairie Voles Exhibit Different Patterns of Peer Affiliation. Frontiers in Behavioral Neuroscience 12.		cohoused from weaning		142.59	24.33	13.08	180	117.08	0	21	100	86.4833	65.0444
p6626	prairie_vole	N/A	Male	pvole-1	Beery, Christensen, Lee, Blandino, 2018. Specificity in Sociality: Mice and Prairie Voles Exhibit Different Patterns of Peer Affiliation. Frontiers in Behavioral Neuroscience 12.		cohoused from weaning		166.95	12.33	0.72	180	126.27	0	23	100	93.15	70.15
p6614	prairie_vole	N/A	Male	pvole-1	Beery, Christensen, Lee, Blandino, 2018. Specificity in Sociality: Mice and Prairie Voles Exhibit Different Patterns of Peer Affiliation. Frontiers in Behavioral Neuroscience 12.		cohoused from weaning		155.25	9.39	15.36	180	143.03	0.65	30	99.5476	94.7833	79.8222
p6624	prairie_vole	N/A	Male	pvole-1	Beery, Christensen, Lee, Blandino, 2018. Specificity in Sociality: Mice and Prairie Voles Exhibit Different Patterns of Peer Affiliation. Frontiers in Behavioral Neuroscience 12.		cohoused from weaning		116.82	40.55	22.63	180	62.05	0	81	100	77.4722	34.4722
m1280	meadow_vole	(SD housed)	Female	mvole-1	Lee, Goodwin, Freitas, Beery 2019. Affiliation, Aggression, and Selectivity of Peer Relationships in Meadow and Prairie Voles	PPT1	cohoused from weaning		135.4	27.7	16.89	179.99	54.79	0.27	192	99.5096	84.6056	30.5889
m1282	meadow_vole	(SD housed)	Female	mvole-1	Lee, Goodwin, Freitas, Beery 2019. Affiliation, Aggression, and Selectivity of Peer Relationships in Meadow and Prairie Voles	PPT1	cohoused from weaning		159.77	16.57	3.66	180	12.56	0.14	70	98.8976	90.7944	7.05556
m1360	meadow_vole	(SD housed)	Female	mvole-1	Lee, Goodwin, Freitas, Beery 2019. Affiliation, Aggression, and Selectivity of Peer Relationships in Meadow and Prairie Voles	PPT1	cohoused from weaning		107.24	54.98	17.78	180	55.61	2.01	256	96.5116	69.4556	32.0111
m1364	meadow_vole	(SD housed)	Female	mvole-1	Lee, Goodwin, Freitas, Beery 2019. Affiliation, Aggression, and Selectivity of Peer Relationships in Meadow and Prairie Voles	PPT1	cohoused from weaning		138.86	25.38	15.76	180	96.87	1.69	314	98.2853	85.9	54.7556
m1368	meadow_vole	(SD housed)	Female	mvole-1	Lee, Goodwin, Freitas, Beery 2019. Affiliation, Aggression, and Selectivity of Peer Relationships in Meadow and Prairie Voles	PPT1	cohoused from weaning		78.36	88.75	12.89	180	59.88	0.47	53	99.2212	50.6944	33.5278
m1370	meadow_vole	(SD housed)	Female	mvole-1	Lee, Goodwin, Freitas, Beery 2019. Affiliation, Aggression, and Selectivity of Peer Relationships in Meadow and Prairie Voles	PPT1	cohoused from weaning		119.41	31.11	29.48	180	94.89	0.26	35	99.7267	82.7167	52.8611
m1286	meadow_vole	(SD housed)	Female	mvole-1	Lee, Goodwin, Freitas, Beery 2019. Affiliation, Aggression, and Selectivity of Peer Relationships in Meadow and Prairie Voles	PPT1	cohoused from weaning		51.76	14.97	113.27	180	6.33	61.66	91	9.31019	91.6833	37.7722
m1291	meadow_vole	(SD housed)	Female	mvole-1	Lee, Goodwin, Freitas, Beery 2019. Affiliation, Aggression, and Selectivity of Peer Relationships in Meadow and Prairie Voles	PPT1	cohoused from weaning		7.18	41.47	131.35	180	0.37	81.03	149	0.454545	76.9611	45.2222
m1293	meadow_vole	(SD housed)	Female	mvole-1	Lee, Goodwin, Freitas, Beery 2019. Affiliation, Aggression, and Selectivity of Peer Relationships in Meadow and Prairie Voles	PPT1	cohoused from weaning		3.05	29.78	147.17	180	0.04	94.21	95	0.0424403	83.4556	52.3611
m1456	meadow_vole	(SD housed)	Female	mvole-1	Lee, Goodwin, Freitas, Beery 2019. Affiliation, Aggression, and Selectivity of Peer Relationships in Meadow and Prairie Voles	PPT1	cohoused from weaning		106.13	23.7	50.18	180.01	10.38	3.68	106	73.8265	86.8389	7.81111
m1459	meadow_vole	(SD housed)	Female	mvole-1	Lee, Goodwin, Freitas, Beery 2019. Affiliation, Aggression, and Selectivity of Peer Relationships in Meadow and Prairie Voles	PPT1	cohoused from weaning		161.58	14.61	3.8	179.99	68.22	0	41	100	91.8778	37.9
m1469	meadow_vole	(SD housed)	Female	mvole-1	Lee, Goodwin, Freitas, Beery 2019. Affiliation, Aggression, and Selectivity of Peer Relationships in Meadow and Prairie Voles	PPT1	cohoused from weaning		56.78	113.7	9.51	179.99	40.51	0.12	72	99.7047	36.8278	22.5722
m1471	meadow_vole	(SD housed)	Female	mvole-1	Lee, Goodwin, Freitas, Beery 2019. Affiliation, Aggression, and Selectivity of Peer Relationships in Meadow and Prairie Voles	PPT1	cohoused from weaning		142.91	11.48	25.61	180	51.77	4.06	135	92.7279	93.6222	31.0167
p6031	prairie_vole	N/A	Female	pvole-2	Lee, Goodwin, Freitas, Beery 2019. Affiliation, Aggression, and Selectivity of Peer Relationships in Meadow and Prairie Voles	PPT1	cohoused from weaning	y	133.58	33.94	12.49	180.01	103.85	0.13	98	99.875	81.15	57.7667
p6033	prairie_vole	N/A	Female	pvole-2	Lee, Goodwin, Freitas, Beery 2019. Affiliation, Aggression, and Selectivity of Peer Relationships in Meadow and Prairie Voles	PPT1	cohoused from weaning	y	130.06	25.2	24.74	180	84.12	0.24	153	99.7155	86	46.8667
p6092	prairie_vole	N/A	Female	pvole-2	Lee, Goodwin, Freitas, Beery 2019. Affiliation, Aggression, and Selectivity of Peer Relationships in Meadow and Prairie Voles	PPT1	cohoused from weaning	y	24.67	150.49	4.84	180	0.52	0.08	82	86.6667	16.3944	0.333333
p6075	prairie_vole	N/A	Female	pvole-2	Lee, Goodwin, Freitas, Beery 2019. Affiliation, Aggression, and Selectivity of Peer Relationships in Meadow and Prairie Voles	PPT1	cohoused from weaning	y	136	29.14	14.85	179.99	21.48	0.06	160	99.7214	83.8056	11.9667
p6091	prairie_vole	N/A	Female	pvole-2	Lee, Goodwin, Freitas, Beery 2019. Affiliation, Aggression, and Selectivity of Peer Relationships in Meadow and Prairie Voles	PPT1	cohoused from weaning	y	74.67	7.42	97.91	180	46.93	40.41	56	53.7325	95.8778	48.5222
p6105	prairie_vole	N/A	Female	pvole-2	Lee, Goodwin, Freitas, Beery 2019. Affiliation, Aggression, and Selectivity of Peer Relationships in Meadow and Prairie Voles	PPT1	cohoused from weaning	y	152.42	6.18	21.39	179.99	129.07	3.54	61	97.3305	96.5611	73.6722
p6110	prairie_vole	N/A	Female	pvole-2	Lee, Goodwin, Freitas, Beery 2019. Affiliation, Aggression, and Selectivity of Peer Relationships in Meadow and Prairie Voles	PPT1	cohoused from weaning	y	0	0.51	179.49	180	0	144.48	2	0	99.7167	80.2667
p6103	prairie_vole	N/A	Female	pvole-2	Lee, Goodwin, Freitas, Beery 2019. Affiliation, Aggression, and Selectivity of Peer Relationships in Meadow and Prairie Voles	PPT1	cohoused from weaning	y	145.48	11.49	23.02	179.99	127.55	0.09	62	99.9295	93.6111	70.9111
p6123	prairie_vole	N/A	Female	pvole-2	Lee, Goodwin, Freitas, Beery 2019. Affiliation, Aggression, and Selectivity of Peer Relationships in Meadow and Prairie Voles	PPT1	cohoused from weaning	y	134.31	11.45	34.24	180	48.69	0.7	67	98.5827	93.6389	27.4389
p6125	prairie_vole	N/A	Female	pvole-2	Lee, Goodwin, Freitas, Beery 2019. Affiliation, Aggression, and Selectivity of Peer Relationships in Meadow and Prairie Voles	PPT1	cohoused from weaning	y	154.49	17.8	7.71	180	101.44	0.44	174	99.5681	90.1111	56.6
p6131	prairie_vole	N/A	Female	pvole-2	Lee, Goodwin, Freitas, Beery 2019. Affiliation, Aggression, and Selectivity of Peer Relationships in Meadow and Prairie Voles	PPT1	cohoused from weaning	y	166.93	9	4.07	180	114.42	0.55	101	99.5216	95	63.8722
p6140	prairie_vole	N/A	Female	pvole-2	Lee, Goodwin, Freitas, Beery 2019. Affiliation, Aggression, and Selectivity of Peer Relationships in Meadow and Prairie Voles	PPT1	cohoused from weaning	y	112.53	5.85	61.62	180	97.2	14.92	72	86.6928	96.75	62.2889
p6142	prairie_vole	N/A	Female	pvole-2	Lee, Goodwin, Freitas, Beery 2019. Affiliation, Aggression, and Selectivity of Peer Relationships in Meadow and Prairie Voles	PPT1	cohoused from weaning	y	161.26	12.52	6.22	180	95.89	0.83	39	99.1419	93.0444	53.7333
p6144	prairie_vole	N/A	Female	pvole-2	Lee, Goodwin, Freitas, Beery 2019. Affiliation, Aggression, and Selectivity of Peer Relationships in Meadow and Prairie Voles	PPT1	cohoused from weaning	y	160.09	12.52	7.39	180	139.2	0	74	100	93.0444	77.3333
m1364	meadow_vole	(SD housed)	Female	mvole-2	Lee, Goodwin, Freitas, Beery 2019. Affiliation, Aggression, and Selectivity of Peer Relationships in Meadow and Prairie Voles	PPT3	cohoused 1 month		151.9	9.86	18.25	180.01	127.66	0	60	100	94.5278	70.9222
m1368	meadow_vole	(SD housed)	Female	mvole-2	Lee, Goodwin, Freitas, Beery 2019. Affiliation, Aggression, and Selectivity of Peer Relationships in Meadow and Prairie Voles	PPT3	cohoused 1 month		140.9	9.92	29.18	180	14.23	0.17	59	98.8194	94.4889	8
m1370	meadow_vole	(SD housed)	Female	mvole-2	Lee, Goodwin, Freitas, Beery 2019. Affiliation, Aggression, and Selectivity of Peer Relationships in Meadow and Prairie Voles	PPT3	cohoused 1 month		103.61	11.68	64.71	180	82.29	32.51	75	71.6812	93.5111	63.7778
m1286	meadow_vole	(SD housed)	Female	mvole-2	Lee, Goodwin, Freitas, Beery 2019. Affiliation, Aggression, and Selectivity of Peer Relationships in Meadow and Prairie Voles	PPT3	cohoused 1 month		157.58	20.32	2.09	179.99	97.75	0	99	100	88.7056	54.3056
m1293	meadow_vole	(SD housed)	Female	mvole-2	Lee, Goodwin, Freitas, Beery 2019. Affiliation, Aggression, and Selectivity of Peer Relationships in Meadow and Prairie Voles	PPT3	cohoused 1 month		133.5	20.88	25.62	180	40.56	4.59	107	89.8339	88.4	25.0833
m1456	meadow_vole	(SD housed)	Female	mvole-2	Lee, Goodwin, Freitas, Beery 2019. Affiliation, Aggression, and Selectivity of Peer Relationships in Meadow and Prairie Voles	PPT3	cohoused 1 month		158.08	7.23	14.69	180	140.6	0.55	61	99.6103	95.9833	78.4167
m1459	meadow_vole	(SD housed)	Female	mvole-2	Lee, Goodwin, Freitas, Beery 2019. Affiliation, Aggression, and Selectivity of Peer Relationships in Meadow and Prairie Voles	PPT3	cohoused 1 month		131.22	41.29	7.49	180	97.14	0	37	100	77.0611	53.9667
m1469	meadow_vole	(SD housed)	Female	mvole-2	Lee, Goodwin, Freitas, Beery 2019. Affiliation, Aggression, and Selectivity of Peer Relationships in Meadow and Prairie Voles	PPT3	cohoused 1 month		7.99	170.06	1.96	180.01	0.47	0	34	100	5.52778	0.261111
m1471	meadow_vole	(SD housed)	Female	mvole-2	Lee, Goodwin, Freitas, Beery 2019. Affiliation, Aggression, and Selectivity of Peer Relationships in Meadow and Prairie Voles	PPT3	cohoused 1 month		131.11	20.13	28.76	180	118.42	0.15	86	99.8735	88.8167	65.8722
p6110	prairie_vole	N/A	Female	pvole-3	Lee, Goodwin, Freitas, Beery 2019. Affiliation, Aggression, and Selectivity of Peer Relationships in Meadow and Prairie Voles	PPT3	cohoused 1 month		177.14	1.05	1.81	180	157.93	0.23	14	99.8546	99.4167	87.8667
p6123	prairie_vole	N/A	Female	pvole-3	Lee, Goodwin, Freitas, Beery 2019. Affiliation, Aggression, and Selectivity of Peer Relationships in Meadow and Prairie Voles	PPT3	cohoused 1 month		133.28	23.06	23.66	180	99.3	0	95	100	87.1889	55.1667
p6125	prairie_vole	N/A	Female	pvole-3	Lee, Goodwin, Freitas, Beery 2019. Affiliation, Aggression, and Selectivity of Peer Relationships in Meadow and Prairie Voles	PPT3	cohoused 1 month		160.91	12.43	6.66	180	132.77	0	79	100	93.0944	73.7611
p6131	prairie_vole	N/A	Female	pvole-3	Lee, Goodwin, Freitas, Beery 2019. Affiliation, Aggression, and Selectivity of Peer Relationships in Meadow and Prairie Voles	PPT3	cohoused 1 month		161.93	14.88	3.19	180	52.96	0.05	70	99.9057	91.7333	29.45
p6140	prairie_vole	N/A	Female	pvole-3	Lee, Goodwin, Freitas, Beery 2019. Affiliation, Aggression, and Selectivity of Peer Relationships in Meadow and Prairie Voles	PPT3	cohoused 1 month		168.7	6.02	5.28	180	153.78	0.56	35	99.6372	96.6556	85.7444
p6142	prairie_vole	N/A	Female	pvole-3	Lee, Goodwin, Freitas, Beery 2019. Affiliation, Aggression, and Selectivity of Peer Relationships in Meadow and Prairie Voles	PPT3	cohoused 1 month		173.59	6.05	0.35	179.99	104.06	0	14	100	96.6333	57.8111
p6144	prairie_vole	N/A	Female	pvole-3	Lee, Goodwin, Freitas, Beery 2019. Affiliation, Aggression, and Selectivity of Peer Relationships in Meadow and Prairie Voles	PPT3	cohoused 1 month		164.64	10.1	5.26	180	135.31	0.09	43	99.9335	94.3889	75.2222
control-1	meadow_vole	(SD housed)	Female	mvole-3	Anacker, Reitz, Goodwin, Beery, 2016. Stress impairs new but not established relationships in seasonally social voles	AMJA established pair controls	cohoused from weaning						0.55	0		100		0.305556
control-2	meadow_vole	(SD housed)	Female	mvole-3	Anacker, Reitz, Goodwin, Beery, 2016. Stress impairs new but not established relationships in seasonally social voles	AMJA established pair controls	cohoused from weaning						9.5	0.37		96.2513		5.48333
control-3	meadow_vole	(SD housed)	Female	mvole-3	Anacker, Reitz, Goodwin, Beery, 2016. Stress impairs new but not established relationships in seasonally social voles	AMJA established pair controls	cohoused from weaning						25.34	0		100		14.0778
control-4	meadow_vole	(SD housed)	Female	mvole-3	Anacker, Reitz, Goodwin, Beery, 2016. Stress impairs new but not established relationships in seasonally social voles	AMJA established pair controls	cohoused from weaning						18.89	3.12		85.8246		12.2278
control-5	meadow_vole	(SD housed)	Female	mvole-3	Anacker, Reitz, Goodwin, Beery, 2016. Stress impairs new but not established relationships in seasonally social voles	AMJA established pair controls	cohoused from weaning						125.89	0.06		99.9524		69.9722
control-6	meadow_vole	(SD housed)	Female	mvole-3	Anacker, Reitz, Goodwin, Beery, 2016. Stress impairs new but not established relationships in seasonally social voles	AMJA established pair controls	cohoused from weaning						108.35	0		100		60.1944
control-7	meadow_vole	(SD housed)	Female	mvole-3	Anacker, Reitz, Goodwin, Beery, 2016. Stress impairs new but not established relationships in seasonally social voles	AMJA established pair controls	cohoused from weaning						94.94	0		100		52.7444
control-8	meadow_vole	(SD housed)	Female	mvole-3	Anacker, Reitz, Goodwin, Beery, 2016. Stress impairs new but not established relationships in seasonally social voles	AMJA established pair controls	cohoused from weaning						0	0				0
control-9	meadow_vole	(SD housed)	Female	mvole-3	Anacker, Reitz, Goodwin, Beery, 2016. Stress impairs new but not established relationships in seasonally social voles	AMJA established pair controls	cohoused from weaning						27.51	0.17		99.3858		15.3778
control-10	meadow_vole	(SD housed)	Female	mvole-3	Anacker, Reitz, Goodwin, Beery, 2016. Stress impairs new but not established relationships in seasonally social voles	AMJA established pair controls	cohoused from weaning						116.24	0		100		64.5778

## Sheet: S2 Timeline pvole-2
Elapsed time (min)	P-S huddling mean	SEM	P-S p > |t| (one sample t-test vs 0)	P-S/% test duration	Pref Score	SEM	p>|t| (one sample vs 50%, Wilcoxon signed rank)	Partner huddling	SEM	Stranger huddling	SEM	P vs S. p-value (Welch's t-test)
30	3.65	1.91	0.0785	12.1667	67.72	9.99	0.1703	5.31	1.79	1.38	0.591	0.054
60	11.755	4.94	0.0334	19.5917	81.6	9.167	0.0175	16.4	3.45	4.35	2.33	0.008
90	23.025	10.48	0.0468	25.5833	81.2	9.23	0.0244	27.55	5.89	7.71	4.78	0.015
120	33.027	12.06	0.0169	27.5225	83.086	9.08	0.0203	43.57	8.3	10.4	6.41	0.004
150	54.025	16.31	0.0056	36.0167	84.026	8.66	0.0167	61.24	10.74	12.64	8.41	0.001
180	64.5	20.13	0.0069	35.8333	87.227	7.49	0.0109	79	12.66	14.8	10.46	0.0006

## Sheet: S3 Apparatus comparison
Test pair ID	Apparatus order	Animal description	Focal ID	Partner ID	Stranger ID	Time (min) huddling partner (branched)	Time in P chamber (branched)	Time huddling stranger (branched)	Time in S chamber (branched)	Time in neutral chamber (branched)	Total huddling (P+S) (branched)	Preference Score (%)	Date of PPT (branched)	Time (min) huddling partner (linear)	Time in P chamber (linear)	Time huddling stranger (linear)	Time in S chamber (linear)	Time in neutral chamber (linear)	Total huddling (P+S) (linear)	Preference Score (%)	Date of PPT (linear)
1	linear-branched	LD male meadow	471	472	465	65.91	131.78	0	6.39	41.83	65.91	100	2014-03-05	93.01	150.01	0.02	10.62	19.36	93.03	99.9785	2014-02-27
2	linear-branched	LD male meadow	469	470	459	112.08	161.74	0	0.34	17.92	112.08	100	2014-03-05	133	159.21	1.4	12.02	8.78	134.4	98.9583	2014-02-27
3	branched-linear	LD male meadow	457	458	466	7.58	77.6	0	0.64	101.76	7.58	100	2014-02-27	73.44	139.78	0.04	6.44	33.78	73.48	99.9456	2014-03-05
4	branched-linear	LD male meadow	479	480	471	84.79	112.15	25.57	55.11	12.74	110.36	76.8304	2014-03-14	127.79	140.68	14.95	36.02	3.31	142.74	89.5264	2014-03-20
5	linear-branched	LD male meadow	481	482	472	99.96	153.71	0	4.53	21.75	99.96	100	2014-03-20	133.04	163.04	0	11.2	5.76	133.04	100	2014-03-14
6	branched-linear	LD male meadow	490	491	481	95.34	140.82	0.03	9.26	29.92	95.37	99.9685	2014-03-26	143.35	165.8	0.01	8.38	5.62	143.36	99.993	2014-04-01
7	branched-linear	LD male meadow	502	503	490	131.44	161.33	0	5.01	13.65	131.44	100	2014-04-02	105.6	171.21	0	4.7	4.09	105.6	100	2014-04-08
9	linear-branched	LD male meadow	492	493	491	40.66	166.47	0	1.24	12.29	40.66	100	2014-04-08	150.08	171.14	0.08	4.79	4.07	150.16	99.9467	2014-04-02
